# Supplementary material for: Dynamic movement of the Golgi unit and its glycosylation enzyme zones
Source: Nat Commun. 2024 May 27;15:4514. doi: 10.1038/s41467-024-48901-1 (PMC11130159; doi:10.1038/s41467-024-48901-1)
Supplement: Supplementary file 20 — Source Data [file 41467_2024_48901_MOESM20_ESM.xlsx]

## Sheet: Figure 1f
nocodazole -	568:GALNT6, 488:GnT1, Cy5: XYLT2	A	B	C		nocodazole +
	Pearson's coefficient	GALNT6 vs MGAT1	GALNT6 vs XYLT2	MGAT1 vs XYLT2				GALNT6 vs MGAT1	GALNT6 vs XYLT2	MGAT1 vs XYLT2
	1	0.672	0.613	0.591				0.802	0.512	0.503
	2	0.691	0.598	0.579				0.823	0.525	0.58
	3	0.738	0.656	0.581				0.78	0.549	0.533
	4	0.653	0.563	0.559				0.783	0.557	0.599
	5	0.675	0.631	0.569				0.82	0.617	0.575
	6	0.669	0.474	0.502				0.671	0.474	0.499
	7	0.736	0.628	0.623				0.721	0.52	0.53
	8	0.588	0.61	0.494				0.471	0.428	0.461
	9	0.632	0.542	0.497
		p value
	A vs B	0.00391882					A vs B	0.000444304
	A vs C	6.80191e-05					A vs C	0.000580667
	B vs C	0.161492					B vs C	0.64443

## Sheet: Figure 2b
Correlation coefficient with Giantin
noco-						noco+
	GALNT6	MGAT1	XYLT2	positive control				GALNT6	MGAT1	XYLT2
above threshold	0.52	0.23	0.46	0.42			above threshold	0.43	0.42	0.08
	0.44	0.34	0.26	0.35				0.47	0.19	0.19
	0.51	0.28	0.3	0.51				0.45	0.01	0.08
	0.12	0.5	0.1	0.25				0.16	0.12	0.04
	0.5	0.42	0.31	0.58				-0.06	0.37	0.09
	0.44	0.29	0.37	0.48				0.15	0.34	0.35
	0.57	0.52	-0.04	0.47				0.22	0.35	0.32
	0.53	0.6	0.14	0.37				0.45	0.22	0.16
	0.57	0.33	0.36	0.52				0.56	0.33	0.16
	0.4	0.49	0.3	0.47				0.51	0.28	0.01
	0.32	0.26	0.49	0.39				0.26	0.34	0.15
		0.5	0.27	0.41				0.44	0.26	0.05
			0.17	0.46				0.3	0.27	0.12
			0.04	0.4				0.54	0.27	0.12
			0.09	0.41				0.19	0.53	0.35
				0.62					0.37	0.24
				0.53					0.44	0.35
				0.47					0.31	0.23
				0.65					0.49	0.29
GALNT6 vs Pos cont	0.744458								0.37	0.27
GALNT6 vs MGAT1	0.35215						GALNT6 vs MGAT1	0.639531
GALNT6 vs XYLT2	0.00153215						GALNT6 vs XYLT2	0.00336727
MGAT1 vs XYLT2	0.00875803						MGAT1 vs XYLT2	0.000974861

## Sheet: Figure 2c
GIANTIN	GALNT6	GNT1	XYLT2	(nm^2)
31840.1	5787.07	4239.27	2008.07
76016.2	89659.2	7734.05	74107.6
3581.84	11532.1	3104.32	8334.44
974.283	136727	4294.74	20680.6
1398.73	4253.92	8461.3	27725.9
43388.7	17251.9	3608.07	2149.63
14368.8	1265.26	28900.1	1452.09
894.215	5245.15	1888.28	1375.6
39877	1192.4	--	1101.13
1039.13	1997.69	36964.1	4127.59
1058.95	2445.43	6621.99	1425.36
52752.4	4819.73	--	1417.49
1151.91	1035.75	19096.2	10653.2
31450.4	2557.34	58110	17154.2
--	32496.5	2759.22	1780.31
46081.9	1635.32	1768.09	1473.66
13964.8	1358.02	1477.4	1460.4
3150.55	1717.6	1183	8181.84
95294	2109.42	22646	11011.6
2553.9	2015.64	5253.67	13735.2
13535.1	1219.04	10348.5	2002.09
93548.8	1073.01	5889.8	2653.74
16420.8	--	3807.94	10141.3
2202.29	14784.3	1469.14	5888.39
31455	17559.5	3835.82	3009.62
2047.89	6852.13	1339.86	2672.53
7308.41	129003	1768.38	1408.73
1319.78	2101.06	2839.86	3008.76
1757.41	3591.52	--	2454.25
1392.91	28621.4	10051	2421.44
4575.67	1368.52	4759.22	1791.3
1202.13	4451.52	11799.4	2415.4
1270.22	34001.5	2469.56	2760.77
1339.15	35214.7	12639.7	1415.54
3580.57	52659.8	6242.86	2705.25
8389.98	2654.88	6033.27	2130.4
1940.6	18437.2	5911.56	4460.21
3282.56	1619.2	11474.2	11043.2
1245.2	7342.74	5386.77	2577.65
1278.17	2188.33	9601.03	3568.62
2099.9	1325.12	2588.49	1694.72
972.88	2307.23	2489.95	3736.09
--	1786.08	15886.6	2251.11
24349.3	--	6027.67	1459.06
9863.89	34116	--	2568.07
26212.4	3286.36	5247.87	1450.75
11721.8	8223.46	9091.51	1953.46
68215.1	27934.5	2590.42	1591.37
36096.7	8554	22509.6	1927.57
9503.33	1148.19	3560.75	4129.82
14385.3	--	3022.73	--
1098.15	8314.19	2114.38	7763.15
3114.04	30955.3	3388.98	19534.8
24371.5	30761.8	31453.4	3976.15
21187.5	3230.94	3817.49	3916.79
35158.9	69642.8	1092.34	3915.07
3425.69	102144	3660.46	8917.86
10485.9	3352.91	--	2130.07
--	10240.7	17930.4	1133.29
32978.4	5865.7	1427.45	3811.55
105637	3149	48272.4	1466.28
4046.53	3804.67	4583.63	1524.02
22246.8	1341.21	12845.5	3123.24
6702.96	2304.85	5043.38	1511.24
31836.4	4307.52	9916.06	43783.9
9371.29	7456.24	1803.09	4549.09
43400.4	2039.65	1455.55	3038.85
9546.27	2590.03	--	3252.54
7395.19	21437.1	11348.3	1498.3
--	3355.41	4691.8	9785.51
27295.9	1795.07	5053.24	855.196
4132.58	7955.27	--	1963.15
8650.37	2146.3	9862.19	1567.34
10549.3	1428.15	2547.01	1849.87
4668.4	2380.39	14542.5	7640.32
5140.11	3029.18	2644.62	3121.96
3637.99	3173.98	2400.48	2099.88
--	2260.61	17643.8	1526.25
33967.8	--	1723.06	4044.88
22063.8	27136.5	5488.53	1784.67
13891.9	3127.26	21743.4	2520.59
4427.06	22132.9	10670.4	2668.46
2065.74	4504.29	2232.59	1339.33
--	2552.36	14424	1687.26
21976.2	2026.35	2044.55	--
24800.7	--	8506.81	51594.4
3934.27	34116	1112.22	7722.35
1307.18	3286.36	1902.85	5675.23
665.142	8223.46	--	2362.55
22893	27934.5	--	2443.1
1061.83	8554	--	2508.08
15309.3	1148.19	--	1937.78
31108.4	--	--	29907.1
16646.6	38060.4	--	2835.34
5299.94	9764.23	--	11786.8
940.96	6152.69	--	4835.27
885.471	21051.7	--	1833.23
906.354	6775.31	--	3644.74
857.689	10702.1	--	2862.39
757.512	3456.96	--	2041.66
--	3123.46	--	2936.31
52527.7	18684.6	--	3254.79
7575.36	2420.81	--	2080.43
20595.7	3599.07	--	--
1041.35	4722.75	--	57275.5
2252.8	4189.36	--	3236.85
--	8177.76	--	1559.48
39494.4	1260.89	--	2610.97
4661.32	6353.88	--	1014.01
19092.8	5800.74	--	4340.17
--	1190.51	--	2615.34
19096.2	6344.84	--	20508.8
58110	2266.85	--	6851.58
2759.22	--	--	16101.7
1768.09	--	--	3258.06
1477.4	--	--	1246.26
1183	--	--	14081
22646	--	--	7227.99
5253.67	--	--	3162.36
10348.5	--	--	1953.51
5889.8	--	--	5003.72
3807.94	--	--	15025.8
1469.14	--	--	2613.98
3835.82	--	--	6534.5
1339.86	--	--	1478.95
1768.38	--	--	1222.84
2839.86	--	--	1236.75
--	--	--	1628.92
17778.8	--	--	--
8748.98	--	--	32102
23337	--	--	26432.9
1197.2	--	--	1552.42
27945	--	--	2619.45
5483.39	--	--	4937.18
1990.73	--	--	5485.53
23889.5	--	--	1637.04
--	--	--	--
28575.9	--	--	7579.96
12191.3	--	--	8405.33
5305.12	--	--	6702.83
16977	--	--	2497.81
13815.4	--	--	3814.35
8269.39	--	--	2079.09
965.098	--	--	2562.43
1031.6	--	--	--
--	--	--	6622.77
25159.3	--	--	6017.72
30783	--	--	5114.82
3785.07	--	--	3702
18695.2	--	--	8972.46
1678.77	--	--	1825.53
5279.61	--	--	4166.85
882.222	--	--	2823.38
778.503	--	--	4409.03
2379.67	--	--	--
4135.52	--	--	--
--	--	--	--
11348.3	--	--	--
4691.8	--	--	--
5053.24	--	--	--
--	--	--	--
45143.4	--	--	--
3943.4	--	--	--
4605.99	--	--	--
6929.13	--	--	--
27582	--	--	--
10520	--	--	--
1651.16	--	--	--
3008.31	--	--	--
--	--	--	--
4950.81	--	--	--
812.991	--	--	--
40237.4	--	--	--
52433.1	--	--	--
29330.7	--	--	--
8964.38	--	--	--
2696.98	--	--	--
16253	--	--	--
24476	--	--	--
907.838	--	--	--
14840.4	--	--	--
968.406	--	--	--
2239.86	--	--	--
9106.81	--	--	--
15213.7	--	--	--
2097.48	--	--	--
981.321	--	--	--
653.43	--	--	--
20847.3	--	--	--
1994.82	--	--	--
2443.9	--	--	--
2977.22	--	--	--
3054.56	--	--	--
17657.6	--	--	--
9393.41	--	--	--
3824.37	--	--	--
806.37	--	--	--
7936.29	--	--	--
823.011	--	--	--
791.796	--	--	--
1054.27	--	--	--
1374.31	--	--	--
1162.06	--	--	--
996.358	--	--	--
--	--	--	--
52276	--	--	--
9010.64	--	--	--
23300.9	--	--	--
13728	--	--	--
1227.08	--	--	--
3878.26	--	--	--
2697.94	--	--	--
2057.6	--	--	--
23246.5	--	--	--
1121.1	--	--	--
962.959	--	--	--
909.507	--	--	--
2226.54	--	--	--
2078.68	--	--	--
12435.4	--	--	--
3843.24	--	--	--
2019.38	--	--	--
6792.32	--	--	--
1050.22	--	--	--
1177.49	--	--	--
1266.17	--	--	--
2941.55	--	--	--
972.097	--	--	--
883.13	--	--	--
--	--	--	--
6035.78	--	--	--
62335.5	--	--	--
6770.52	--	--	--
1339.03	--	--	--
2038.19	--	--	--
19268.5	--	--	--
8953.55	--	--	--
11742.1	--	--	--
33688.4	--	--	--
1247	--	--	--
5847.18	--	--	--
973.477	--	--	--
2444.05	--	--	--
1765.28	--	--	--
2146.8	--	--	--
--	--	--	--
104649	--	--	--
22469.2	--	--	--
26387.7	--	--	--
5830.85	--	--	--
7608.49	--	--	--
7615.1	--	--	--
959.018	--	--	--
1795.06	--	--	--
3362.22	--	--	--
1944.26	--	--	--
861.718	--	--	--
1876.49	--	--	--
1595.65	--	--	--
--	--	--	--
54299	--	--	--
2627.39	--	--	--
3337.56	--	--	--
1107.8	--	--	--
2283.83	--	--	--
--	--	--	--
25855.7	--	--	--
1516	--	--	--
7087.14	--	--	--
4205.6	--	--	--
8824.38	--	--	--
1773.9	--	--	--
--	--	--	--
12375.6	--	--	--
8392.88	--	--	--
3376.87	--	--	--
20135.7	--	--	--
4192.69	--	--	--
--	--	--	--
11385.5	--	--	--
202.336	--	--	--
1751.14	--	--	--
16661.3	--	--	--
22413.8	--	--	--
1645.27	--	--	--
--	--	--	--
--	--	--	--
--	--	--	--
--	--	--	--
--	--	--	--
--	--	--	--
--	--	--	--
--	--	--	--
--	--	--	--
--	--	--	--
--	--	--	--
--	--	--	--
--	--	--	--
--	--	--	--
--	--	--	--
--	--	--	--
--	--	--	--
--	--	--	--
--	--	--	--
--	--	--	--
--	--	--	--
--	--	--	--
--	--	--	--
--	--	--	--
--	--	--	--
--	--	--	--
--	--	--	--
--	--	--	--
--	--	--	--
--	--	--	--
--	--	--	--
--	--	--	--
--	--	--	--
--	--	--	--
--	--	--	--
--	--	--	--
--	--	--	--
--	--	--	--
--	--	--	--
--	--	--	--
--	--	--	--
--	--	--	--
--	--	--	--
--	--	--	--
--	--	--	--
--	--	--	--
--	--	--	--
--	--	--	--
--	--	--	--
--	--	--	--
--	--	--	--
--	--	--	--
--	--	--	--
--	--	--	--
--	--	--	--
--	--	--	--
--	--	--	--
--	--	--	--
--	--	--	--
--	--	--	--
--	--	--	--
--	--	--	--
--	--	--	--
--	--	--	--
--	--	--	--
--	--	--	--
--	--	--	--
--	--	--	--
--	--	--	--
--	--	--	--
--	--	--	--
--	--	--	--
--	--	--	--
--	--	--	--
--	--	--	--
--	--	--	--
--	--	--	--
--	--	--	--
--	--	--	--
--	--	--	--
--	--	--	--
--	--	--	--
--	--	--	--
--	--	--	--
--	--	--	--
--	--	--	--
--	--	--	--
--	--	--	--
--	--	--	--
--	--	--	--
--	--	--	--
--	--	--	--
--	--	--	--
--	--	--	--
--	--	--	--
--	--	--	--
--	--	--	--
--	--	--	--
--	--	--	--
--	--	--	--
--	--	--	--
--	--	--	--
--	--	--	--
--	--	--	--
--	--	--	--
--	--	--	--
--	--	--	--
--	--	--	--
--	--	--	--
--	--	--	--
--	--	--	--
--	--	--	--
--	--	--	--
--	--	--	--
--	--	--	--
--	--	--	--
--	--	--	--
--	--	--	--
--	--	--	--
--	--	--	--
--	--	--	--
--	--	--	--
--	--	--	--
--	--	--	--
--	--	--	--
--	--	--	--
--	--	--	--
--	--	--	--
--	--	--	--
--	--	--	--
--	--	--	--
--	--	--	--
--	--	--	--
--	--	--	--
--	--	--	--
--	--	--	--
--	--	--	--
--	--	--	--
--	--	--	--
--	--	--	--
--	--	--	--
--	--	--	--
--	--	--	--
--	--	--	--
--	--	--	--
--	--	--	--
--	--	--	--
--	--	--	--
--	--	--	--
--	--	--	--
--	--	--	--
--	--	--	--
--	--	--	--
--	--	--	--
--	--	--	--
--	--	--	--
--	--	--	--
--	--	--	--
--	--	--	--
--	--	--	--
--	--	--	--
--	--	--	--
--	--	--	--
--	--	--	--
--	--	--	--
--	--	--	--
--	--	--	--
--	--	--	--
--	--	--	--
--	--	--	--
--	--	--	--
--	--	--	--
--	--	--	--
--	--	--	--
--	--	--	--
--	--	--	--
--	--	--	--
--	--	--	--
--	--	--	--
--	--	--	--
--	--	--	--
--	--	--	--
--	--	--	--
--	--	--	--
--	--	--	--
--	--	--	--
--	--	--	--
--	--	--	--
--	--	--	--
--	--	--	--
--	--	--	--
--	--	--	--
--	--	--	--
--	--	--	--
--	--	--	--
--	--	--	--
--	--	--	--
--	--	--	--
--	--	--	--
--	--	--	--
--	--	--	--
--	--	--	--
--	--	--	--
--	--	--	--
--	--	--	--
--	--	--	--
--	--	--	--
--	--	--	--
--	--	--	--
--	--	--	--
--	--	--	--
--	--	--	--
--	--	--	--
--	--	--	--
--	--	--	--
--	--	--	--
--	--	--	--
--	--	--	--
--	--	--	--
--	--	--	--
--	--	--	--
--	--	--	--
--	--	--	--
--	--	--	--
--	--	--	--
--	--	--	--
--	--	--	--
--	--	--	--
--	--	--	--
--	--	--	--
--	--	--	--
--	--	--	--
--	--	--	--
--	--	--	--
--	--	--	--
--	--	--	--
--	--	--	--
--	--	--	--
--	--	--	--
--	--	--	--
--	--	--	--
--	--	--	--
--	--	--	--
--	--	--	--
--	--	--	--
--	--	--	--
--	--	--	--
--	--	--	--
--	--	--	--
--	--	--	--
--	--	--	--
--	--	--	--
--	--	--	--
--	--	--	--
--	--	--	--
--	--	--	--
--	--	--	--
--	--	--	--
--	--	--	--
--	--	--	--
--	--	--	--
--	--	--	--
--	--	--	--
--	--	--	--
--	--	--	--
--	--	--	--
--	--	--	--
--	--	--	--
--	--	--	--
--	--	--	--
--	--	--	--
--	--	--	--
--	--	--	--
--	--	--	--
--	--	--	--
--	--	--	--
--	--	--	--
--	--	--	--
--	--	--	--
--	--	--	--
--	--	--	--
--	--	--	--
--	--	--	--
--	--	--	--
--	--	--	--
--	--	--	--
--	--	--	--
--	--	--	--
--	--	--	--
--	--	--	--
--	--	--	--
--	--	--	--
--	--	--	--
--	--	--	--
--	--	--	--
--	--	--	--
--	--	--	--
--	--	--	--
--	--	--	--
--	--	--	--
--	--	--	--
--	--	--	--
--	--	--	--
--	--	--	--
--	--	--	--
--	--	--	--
--	--	--	--
--	--	--	--
--	--	--	--
--	--	--	--
--	--	--	--
--	--	--	--
--	--	--	--
--	--	--	--
--	--	--	--
--	--	--	--
--	--	--	--
--	--	--	--
--	--	--	--
--	--	--	--
--	--	--	--
--	--	--	--
--	--	--	--
--	--	--	--
--	--	--	--
--	--	--	--
--	--	--	--
--	--	--	--
--	--	--	--
--	--	--	--
--	--	--	--
--	--	--	--
--	--	--	--
--	--	--	--
--	--	--	--
--	--	--	--
--	--	--	--
--	--	--	--
--	--	--	--
--	--	--	--
--	--	--	--
--	--	--	--
--	--	--	--
--	--	--	--
--	--	--	--
--	--	--	--
--	--	--	--
--	--	--	--
--	--	--	--
--	--	--	--
--	--	--	--
--	--	--	--
--	--	--	--
--	--	--	--
--	--	--	--
--	--	--	--
--	--	--	--
--	--	--	--
--	--	--	--
--	--	--	--
--	--	--	--
--	--	--	--
--	--	--	--
--	--	--	--
--	--	--	--
--	--	--	--
--	--	--	--
--	--	--	--
--	--	--	--
--	--	--	--
--	--	--	--
--	--	--	--
--	--	--	--
--	--	--	--
--	--	--	--
--	--	--	--
--	--	--	--
--	--	--	--
--	--	--	--
--	--	--	--
--	--	--	--
--	--	--	--
--	--	--	--
--	--	--	--
--	--	--	--
--	--	--	--
--	--	--	--
--	--	--	--
--	--	--	--
--	--	--	--
--	--	--	--
--	--	--	--
--	--	--	--
--	--	--	--
--	--	--	--
--	--	--	--
--	--	--	--
--	--	--	--
--	--	--	--
--	--	--	--
--	--	--	--
--	--	--	--
--	--	--	--
--	--	--	--
--	--	--	--
--	--	--	--
--	--	--	--
--	--	--	--
--	--	--	--
--	--	--	--
--	--	--	--
--	--	--	--
--	--	--	--
--	--	--	--
--	--	--	--
--	--	--	--
--	--	--	--
--	--	--	--
--	--	--	--
--	--	--	--
--	--	--	--
--	--	--	--
--	--	--	--
--	--	--	--
--	--	--	--
--	--	--	--
--	--	--	--
--	--	--	--
--	--	--	--
--	--	--	--
--	--	--	--
--	--	--	--
--	--	--	--
--	--	--	--
--	--	--	--
--	--	--	--
--	--	--	--
--	--	--	--
--	--	--	--
--	--	--	--
--	--	--	--
--	--	--	--
--	--	--	--
--	--	--	--
--	--	--	--
--	--	--	--
--	--	--	--
--	--	--	--
--	--	--	--
--	--	--	--
--	--	--	--
--	--	--	--
--	--	--	--
--	--	--	--
--	--	--	--
--	--	--	--
--	--	--	--
--	--	--	--
--	--	--	--
--	--	--	--
--	--	--	--
--	--	--	--
--	--	--	--
--	--	--	--
--	--	--	--
--	--	--	--
--	--	--	--
--	--	--	--
--	--	--	--
--	--	--	--
--	--	--	--
--	--	--	--
--	--	--	--
--	--	--	--
--	--	--	--
--	--	--	--
--	--	--	--
--	--	--	--
--	--	--	--
--	--	--	--
--	--	--	--
--	--	--	--
--	--	--	--
--	--	--	--
--	--	--	--
--	--	--	--
--	--	--	--
--	--	--	--
--	--	--	--
--	--	--	--
--	--	--	--
--	--	--	--
--	--	--	--
--	--	--	--
--	--	--	--
--	--	--	--
--	--	--	--
--	--	--	--
--	--	--	--
--	--	--	--
--	--	--	--
--	--	--	--
--	--	--	--
--	--	--	--
--	--	--	--
--	--	--	--
--	--	--	--
--	--	--	--
--	--	--	--
--	--	--	--
--	--	--	--
--	--	--	--
--	--	--	--
--	--	--	--
--	--	--	--
--	--	--	--
--	--	--	--
--	--	--	--
--	--	--	--
--	--	--	--
--	--	--	--
--	--	--	--
--	--	--	--
--	--	--	--
--	--	--	--
--	--	--	--
--	--	--	--
--	--	--	--
--	--	--	--
--	--	--	--
--	--	--	--
--	--	--	--
--	--	--	--
--	--	--	--
--	--	--	--
--	--	--	--
--	--	--	--
--	--	--	--
--	--	--	--
--	--	--	--
--	--	--	--
--	--	--	--
--	--	--	--
--	--	--	--
--	--	--	--
--	--	--	--
--	--	--	--
--	--	--	--
--	--	--	--
--	--	--	--
--	--	--	--
--	--	--	--
--	--	--	--
--	--	--	--
--	--	--	--
--	--	--	--
--	--	--	--
--	--	--	--
--	--	--	--
--	--	--	--
--	--	--	--
--	--	--	--
--	--	--	--
--	--	--	--
--	--	--	--
--	--	--	--
--	--	--	--
--	--	--	--
--	--	--	--
--	--	--	--
--	--	--	--
--	--	--	--
--	--	--	--
--	--	--	--
--	--	--	--
--	--	--	--
--	--	--	--
--	--	--	--
--	--	--	--
--	--	--	--
--	--	--	--
--	--	--	--
--	--	--	--
--	--	--	--
--	--	--	--
--	--	--	--
--	--	--	--
--	--	--	--
--	--	--	--
--	--	--	--
--	--	--	--
--	--	--	--
--	--	--	--
--	--	--	--
--	--	--	--
--	--	--	--
--	--	--	--
--	--	--	--
--	--	--	--
--	--	--	--
--	--	--	--
--	--	--	--
--	--	--	--
--	--	--	--
--	--	--	--
--	--	--	--
--	--	--	--
--	--	--	--
--	--	--	--
--	--	--	--
--	--	--	--
--	--	--	--
--	--	--	--
--	--	--	--
--	--	--	--
--	--	--	--
--	--	--	--
--	--	--	--
--	--	--	--
--	--	--	--
--	--	--	--
--	--	--	--
--	--	--	--
--	--	--	--
--	--	--	--
--	--	--	--
--	--	--	--
--	--	--	--
--	--	--	--
--	--	--	--
--	--	--	--
--	--	--	--
--	--	--	--
--	--	--	--
--	--	--	--
--	--	--	--
--	--	--	--
--	--	--	--
--	--	--	--
--	--	--	--
--	--	--	--
--	--	--	--
--	--	--	--
--	--	--	--
--	--	--	--
--	--	--	--
--	--	--	--
--	--	--	--
--	--	--	--
--	--	--	--
--	--	--	--
--	--	--	--
--	--	--	--
--	--	--	--
--	--	--	--
--	--	--	--
--	--	--	--
--	--	--	--
--	--	--	--
--	--	--	--
--	--	--	--
--	--	--	--
--	--	--	--
--	--	--	--
--	--	--	--
--	--	--	--
--	--	--	--
--	--	--	--
--	--	--	--
--	--	--	--
--	--	--	--
--	--	--	--
--	--	--	--
--	--	--	--
--	--	--	--
--	--	--	--
--	--	--	--
--	--	--	--
--	--	--	--
--	--	--	--
--	--	--	--
--	--	--	--
--	--	--	--
--	--	--	--
--	--	--	--
--	--	--	--
--	--	--	--
--	--	--	--
--	--	--	--
--	--	--	--
--	--	--	--
--	--	--	--
--	--	--	--
--	--	--	--
--	--	--	--
--	--	--	--
--	--	--	--
--	--	--	--
--	--	--	--
--	--	--	--
--	--	--	--
--	--	--	--
--	--	--	--
--	--	--	--
--	--	--	--
--	--	--	--
--	--	--	--
--	--	--	--
--	--	--	--
--	--	--	--
--	--	--	--
--	--	--	--
--	--	--	--
--	--	--	--
--	--	--	--
--	--	--	--
--	--	--	--
--	--	--	--
--	--	--	--
--	--	--	--
--	--	--	--
--	--	--	--
--	--	--	--
--	--	--	--
--	--	--	--
--	--	--	--
--	--	--	--
--	--	--	--
--	--	--	--
--	--	--	--
--	--	--	--
--	--	--	--
--	--	--	--
--	--	--	--
--	--	--	--
--	--	--	--
--	--	--	--
--	--	--	--
--	--	--	--
--	--	--	--
--	--	--	--
--	--	--	--
--	--	--	--
--	--	--	--
--	--	--	--
--	--	--	--
--	--	--	--
--	--	--	--
--	--	--	--
--	--	--	--
--	--	--	--
--	--	--	--
--	--	--	--
--	--	--	--
--	--	--	--
--	--	--	--
--	--	--	--
--	--	--	--
--	--	--	--
--	--	--	--
--	--	--	--
--	--	--	--
--	--	--	--
--	--	--	--
--	--	--	--
--	--	--	--
--	--	--	--
--	--	--	--
--	--	--	--
--	--	--	--
--	--	--	--
--	--	--	--
--	--	--	--
--	--	--	--
--	--	--	--
--	--	--	--
--	--	--	--
--	--	--	--
--	--	--	--
--	--	--	--
--	--	--	--
--	--	--	--
--	--	--	--
--	--	--	--
--	--	--	--
--	--	--	--
--	--	--	--
--	--	--	--
--	--	--	--
--	--	--	--
--	--	--	--
--	--	--	--
--	--	--	--
--	--	--	--
--	--	--	--
--	--	--	--
--	--	--	--
--	--	--	--
--	--	--	--
--	--	--	--
--	--	--	--
--	--	--	--
--	--	--	--

## Sheet: Figure 2d
		Area(nm^2)	Mean Gray (signal) Value		noco
sample1-1 gal6 vs giantin noco+	sample1-1 galnt6 1	1209088	212.887	galnt6	+
	sample1-1 galnt6 2	396096	190.603	galnt6	+
sample1-2 galnt6 vs giantin	sample1-2 galnt6	1150848	185.431	galnt6	+
sample1-3 galnt6 vs giantin	sample1-3 galnt6 1	4612096	182.259	galnt6	+
	sample1-3 galnt6 2	2828800	191.578	galnt6	+
	sample1-3 galnt6 3	5136576	197.396	galnt6	+
	sample1-3 galnt6 4	1448000	179.548	galnt6	+
sample1-4 galnt6 vs giantin	sample1-4 galnt6 1	1190016	147.681	galnt6	+
	sample1-4 galnt6 2	2060480	174.32	galnt6	+
	sample1-4 galnt6 3	842048	153.063	galnt6	+
	sample1-4 galnt6 4	897280	145.014	galnt6	+
sample1-5 galnt6 vs giantin	sample1-5. galnt6 1	1927552	165.702	galnt6	+
	sample1-5. galnt6 2	2402816	183.13	galnt6	+
sample1-6 galnt6 vs giantin	sample1-6 galnt6 1	5501120	211.193	galnt6	+
	sample1-6 galnt6 2	2715968	189.503	galnt6	+
sample2-1 gnt1 vs giantin noco+	sample2-1 gnt1 1	1512320	187.871	gnt1	+
	sample2-1 gnt1 2	2816128	221.775	gnt1	+
	sample2-1 gnt1 3	2175168	214.881	gnt1	+
	sample2-1 gnt1 4	1738880	205.862	gnt1	+
	sample2-1 gnt1 5	980800	200.978	gnt1	+
sample2-2 gnt1 vs giantin noco+	sample2-2 gnt1 1	5436544	205.366	gnt1	+
	sample2-2 gnt1 2	6406144	213.303	gnt1	+
	sample2-2 gnt1 3	4814976	221.003	gnt1	+
	sample2-2 gnt1 4	1500416	187.451	gnt1	+
	sample2-2 gnt1 5	1485248	181.124	gnt1	+
sample2-3 gnt1 vs giantin noco+	sample2-3 gnt1 1	1300544	143.27	gnt1	+
	sample2-3 gnt1 2	1199936	152.162	gnt1	+
sample2-4 gnt1 vs giantin noco+	sample2-4 gnt1 1	2135744	180.377	gnt1	+
	sample2-4 gnt1 2	2320832	179.216	gnt1	+
sample2-5 gnt1 vs giantin noco+	sample2-5 gnt1 1	3749952	190.237	gnt1	+
	sample2-5 gnt1 2	4044800	204.185	gnt1	+
sample2-6 gnt1 vs giantin noco+	sample2-6 gnt1 1	2409280	158.966	gnt1	+
	sample2-6 gnt1 2	2490496	166.115	gnt1	+
	sample2-6 gnt1 3	2558784	174.884	gnt1	+
	sample2-6 gnt1 4	1050368	150.646	gnt1	+
sample4 xylt2 vs giantin noco+	sample4 xylt2 1	2787392	190.436	xylt2	+
	sample4 xylt2 2	1092864	151.97	xylt2	+
	sample4 xylt2 3	779392	165.986	xylt2	+
	sample4 xylt2 4	947200	169.17	xylt2	+
	sample4 xylt2 5	1302592	165.973	xylt2	+
sample4-2 xylt2 vs giantin noco+	sample4-2 xylt2 1	3932288	168.367	xylt2	+
	sample4-2 xylt2 2	2294912	157.554	xylt2	+
	sample4-2 xylt2 3	2760512	158.105	xylt2	+
sample4-3 xylt2 vs giantin noco+	sample4-3 xylt2 1	3942144	189.871	xylt2	+
	sample4-3 xylt2 2	1399808	191.392	xylt2	+
	sample4-3 xylt2 3	1150592	155.591	xylt2	+
	sample4-3 xylt2 4	1163072	164.213	xylt2	+
sample4-4 xylt2 vs giantin noco+	sample4-4 xylt2 1	1647872	185.601	xylt2	+
	sample4-4 xylt2 2	882560	186.846	xylt2	+
sample4-5 xylt2 vs giantin noco+	sample4-5 xylt2 1	918656	155.105	xylt2	+
	sample4-5 xylt2 2	1738624	180.644	xylt2	+
	sample4-5 xylt2 3	1312256	159.417	xylt2	+
sample4-6 xylt2 vs giantin noco+	sample4-6 xylt2 1	897664	158.338	xylt2	+
	sample4-6 xylt2 2	622080	158.661	xylt2	+
	sample4-6 xylt2 3	1695360	164.327	xylt2	+
sample5-1 gal6 giantin noco-	5 gal6	8092160	233.246	galnt6	-
	5 gal6-2	5194048	207.773	galnt6	-
	5 gal6-3	1815552	196.163	galnt6	-
sample5-2 gal6 giantin noco-	5-2 gal6	3151680	181.319	galnt6	-
	5-2 gal6-2	951744	144.258	galnt6	-
	5-2 gal6-3	7586816	176.097	galnt6	-
sample5-3 gal6 giantin noco-	5-3 gal6	5232768	180.306	galnt6	-
	5-3 gal6-2	899008	157.675	galnt6	-
	5-3 gal6-3	1191296	145.959	galnt6	-
	5-3 gal6-4	2789696	166.826	galnt6	-
sample5-4 gal6 giantin noco-	5-4 gal6-1	1473664	167.972	galnt6	-
sample6-1 gnt1 giantin noco-	sample 6-1 gnt1	1702976	196.601	gnt1	-
	sample 6-1 gnt1 2	932672	202.995	gnt1	-
	sample 6-1 gnt1 3	2122816	200.509	gnt1	-
	sample 6-1 gnt1 4	2562560	202.216	gnt1	-
sample6-3 gnt1 giantin noco-	sample6-3 gnt1 1	891840	217.457	gnt1	-
	sample6-3 gnt1 2	476160	212.782	gnt1	-
sample6-7 gnt1 giantin noco-	sample6-7 gnt1 1	1243264	141.565	gnt1	-
	sample6-7 gnt1 2	1403456	151.852	gnt1	-
	sample6-7 gnt1 3	1111104	161.403	gnt1	-
	sample6-7 gnt1 4	1660928	159.608	gnt1	-
sample6-8 gnt1 giantin noco-	sample6-8 gnt1 1	4137024	185.786	gnt1	-
	sample6-8 gnt1 2	854272	152.172	gnt1	-
sample8-2 xylt2 vs giantin noco-	sample8-2 xylt2 1	1219904	159.741	xylt2	-
	sample8-2 xylt2 2	2058560	172.222	xylt2	-
sample8-6 xylt2 vs giantin noco-	sample8-6 xylt2 1	5082048	180.125	xylt2	-
	sample8-6 xylt2 2	2775232	163.769	xylt2	-
	sample8-6 xylt2 3	4088768	193.035	xylt2	-
	sample8-6 xylt2 4	2790848	172.135	xylt2	-
sample8-7 xylt2 vs giantin noco-	sample8-7 xylt2 1	670016	170.375	xylt2	-
	sample8-7 xylt2 2	432640	163.126	xylt2	-
	sample8-7 xylt2 3	399872	132.869	xylt2	-
sample8-8 xylt2 vs giantin noco-	sample8-8 xylt2 1	1030848	167.247	xylt2	-
	sample8-8 xylt2 2	920960	152.899	xylt2	-
sample8-9 xylt2 vs giantin noco-	sample8-9 xylt2 1	1530048	164.514	xylt2	-
	sample8-9 xylt2 2	1372800	161.203	xylt2	-
	sample8-9 xylt2 3	1059968	165.128	xylt2	-
	sample8-9 xylt2 4	1381952	161.641	xylt2	-

## Sheet: Figure 2g
	GalT vs GalT-3xPA	GalT-3xPA vs NDST1	giantin McAb vs GalT-3xPA	giantin McAb vs NDST1
	0.809	0.651	0.422	0.52
	0.879	0.716	0.492	0.562
	0.851	0.623	0.442	0.471
	0.819	0.667	0.543	0.477
	0.85	0.528	0.445	0.642
	0.845	0.603	0.495	0.515
			0.327	0.572
			0.358	0.51
			0.398	0.565
ave	0.842167	0.631333	0.435778	0.537111
t-test	giantin McAb vs GalT-3xPA	giantin McAb vs NDST1
GalT-3xPA vs NDST1	9.43153e-05	0.00859891
giantin McAb vs GalT-3xPA	x	0.00306457

## Sheet: Figure 3c
xylt2(iR), beta COP (R), giantin (g)						galnt6 (iR), beta COP (R), giantin (g)
	R vs iR	R vs G	iR vs G				R vs iR	R vs G	iR vs G
1	0.443	0.413	0.393			1	0.3	0.461	0.461
2	0.436	0.516	0.514			2	0.324	0.489	0.502
3	0.49	0.564	0.448			4	0.376	0.515	0.547
4	0.427	0.529	0.423			5	0.376	0.47	0.439
5	0.39	0.51	0.374			7	0.303	0.406	0.404
6	0.491	0.535	0.491			8	0.381	0.515	0.487
7	0.288	0.48	0.43			9	0.477	0.548	0.596
8	0.355	0.485	0.411			10	0.491	0.546	0.608
9	0.28	0.53	0.325			11	0.353	0.426	0.557
10	0.347	0.345	0.427			12	0.423	0.501	0.533
						13	0.487	0.571	0.594
ave	0.3947	0.4907	0.4236
sd	0.0759035	0.0656354	0.0544063			ave	0.390091	0.495273	0.520727
						sd	0.070806	0.0514977	0.0679472
						t-test				t-test
							R vs iR (galnt6)				iR vs G (galnt6)
						R vs iR (xylt2)	0.887031			iR vs G (xylt2)	0.001948

## Sheet: Figure 4b
cell #							longer diameter of a unit		その他
2	1.974		2	1.974	Clustering	2	1.581	2	1.415		t-test
	1.083			1.083	Clustering		1.823		0.974
	1.268			1.268	Clustering		0.952	4	1.106			diameter of units in clusters	diameter of single units
	0.984			0.984	Clustering		1.809		1.367		average	1.63998	1.89606
	1.541			1.541	Clustering	4	1.77		1.645		variance	0.577984	1.21095
	1.705			1.705	Clustering		1.913		1.351		# of samples	183	71
	1.581			1.25	Clustering		1.618		0.574		P(T<=t) two tailed	0.0358914
	1.25			1.199	Clustering		1.209		0.563
	1.199			1.267	Clustering		1.284		0.97
	1.267			1.311	Clustering		2		1.32
	1.823			1.122	Clustering		2.363		1.012
	1.311			1.94	Clustering		1.24		1.258
	1.122			1.248	Clustering		3.263		3.226
	1.94			1.479	Clustering		2.032		2.461
	1.248			1.915	Clustering		1.193		2.163
	1.479			2.097	Clustering		1.508		1.841
	1.915			1.201	Clustering		1.867		1.695
	2.097			2.103	Clustering		2.395		1.497
	1.201			1.677	Clustering		1.144		0.959
	2.103			1.682	Clustering		1.034		1.357
	1.677			2.813	Clustering		2.776		1.574
	1.682			0.938	Clustering		2.705		1.766
	2.813			0.993	Clustering		1.132	6	0.839
	0.938			2.494	Clustering	6	1.626		1.742
	0.993			2.093	Clustering		1.412		1.457
	2.494			1.623	Clustering		2.262		0.95
	2.093			1.108	Clustering		2.181		1.73
	1.623			0.801	Clustering		2.047	8	1.822
	1.108			1.807	Clustering		1.035		1.303
	0.801			1.848	Clustering		1.01		1.93
	1.807			1.741	Clustering		1.718		0.972
	1.848			2.186	Clustering		1.458		0.69
	1.741			1.317	Clustering		1.731		0.896
	2.186			1.395	Clustering		5.265	10	1.107
	1.317			1.993	Clustering		2.233		1.713
	1.395			1.244	Clustering		1.869		1.563
	1.993			0.949	Clustering		2.637		3.475
	1.244			2.63	Clustering	8	2.402		1.34
	0.949			1.415	Clustering		1.48		3.099
	0.952			1.826	Clustering		1.529	12	1.291
	2.63			1.445	Clustering		1.069		2.906
	1.415			1.445	Clustering		0.899		1.101
	1.826			0.686	Clustering		1.437		3.788
	1.445		4	1.39	Clustering		1.098
	1.445			1.374	Clustering		2.337
	0.686			1.079	Clustering		1.868
	1.809			1.518	Clustering		1.678
	1.415			2.621	Clustering		1.308
	0.974			2.019	Clustering		3.26
4	1.106			1.782	Clustering		0.934
	1.367			2.2	Clustering		0.785
	1.77			2.754	Clustering		0.385
	1.913			1.754	Clustering	10	2.361
	1.618			2.532	Clustering		1.894
	1.209			1.664	Clustering		1.53
	1.284			1.882	Clustering		1.886
	1.39			1.848	Clustering		2.903
	1.374			2.871	Clustering		1.886
	1.079			2.57	Clustering		1.29
	2			1.959	Clustering		1.653
	2.363			2.887	Clustering		1.193
	1.24			1.626	Clustering		2.465
	3.263			1.502	Clustering		1.155
	2.032			1.153	Clustering		1.023
	1.518			1.483	Clustering	12	2.26
	2.621			0.899	Clustering		5.319
	2.019			1.015	Clustering		2.129
	1.782			0.727	Clustering		2.286
	1.645			0.61	Clustering		7.734
	1.351			1.634	Clustering		1.388
	0.574			1.158	Clustering		0.701
	0.563			1.224	Clustering
	1.193			1.619	Clustering
	1.508			1.094	Clustering
	1.867			1.098	Clustering
	2.395			1.053	Clustering
	1.144			1.503	Clustering
	1.034			1.029	Clustering
	2.776			1.476	Clustering
	2.705			1.476	Clustering
	2.2			0.71	Clustering
	0.97			0.886	Clustering
	1.32		6	2.491	Clustering
	1.012			1.583	Clustering
	1.258			1.836	Clustering
	2.754			1.21	Clustering
	1.754			2.219	Clustering
	2.532			1.748	Clustering
	1.664			1.423	Clustering
	1.882			1.634	Clustering
	1.848			1.895	Clustering
	3.226			1.407	Clustering
	2.461			1.225	Clustering
	2.871			1.986	Clustering
	2.57			1.324	Clustering
	1.959			1.107	Clustering
	2.887			2.499	Clustering
	1.626			1.896	Clustering
	1.502			1.586	Clustering
	1.153			2.045	Clustering
	1.483			3.917	Clustering
	2.163			2.317	Clustering
	1.841			1.058	Clustering
	1.132			3.4	Clustering
	1.695			1.164	Clustering
	1.497			1.148	Clustering
	0.959			1.358	Clustering
	1.357			2.49	Clustering
	1.574			0.78	Clustering
	1.766			0.425	Clustering
	0.899		8	0.934	Clustering
	1.015			0.975	Clustering
	0.727			0.828	Clustering
	0.61			2.531	Clustering
	1.634			1.394	Clustering
	1.158			1.472	Clustering
	1.224			1.71	Clustering
	1.619			1.817	Clustering
	1.094			1.635	Clustering
	1.098			1.19	Clustering
	1.053			1.318	Clustering
	1.503			2.305	Clustering
	1.029			1.595	Clustering
	1.476			2.064	Clustering
	1.476			1.427	Clustering
	0.71			1.707	Clustering
	0.886			2.559	Clustering
6	2.491			1.577	Clustering
	1.583			1.113	Clustering
	1.836			1.532	Clustering
	1.21			1.093	Clustering
	2.219			1.295	Clustering
	1.626			2.594	Clustering
	1.748			1.713	Clustering
	1.423			2.26	Clustering
	1.634			0.896	Clustering
	1.895			0.807	Clustering
	1.412			1.287	Clustering
	0.839			0.726	Clustering
	1.742			0.955	Clustering
	2.262			1.149	Clustering
	2.181			1.287	Clustering
	1.457			1.123	Clustering
	0.95			1.371	Clustering
	1.73			1.216	Clustering
	2.047			0.935	Clustering
	1.035			1.198	Clustering
	1.01			0.762	Clustering
	1.718		10	1.827	Clustering
	1.458			1.568	Clustering
	1.407			1.363	Clustering
	1.225			0.839	Clustering
	1.986			1.564	Clustering
	1.324			2.798	Clustering
	1.107			2.08	Clustering
	1.731			2.463	Clustering
	5.265			2.045	Clustering
	2.233			5.975	Clustering
	2.499			1.195	Clustering
	1.896			1.692	Clustering
	1.586			3.021	Clustering
	2.045			0.968	Clustering
	1.869			1.443	Clustering
	2.637			1.797	Clustering
	3.917			1.055	Clustering
	2.317			0.745	Clustering
	1.058			0.995	Clustering
	3.4			1.106	Clustering
	1.164		12	2.39	Clustering
	1.148			0.957	Clustering
	1.358			1.305	Clustering
	2.49			2.202	Clustering
	0.78			4.35	Clustering
	0.425			5.444	Clustering
8	2.402			1.84	Clustering
	1.48			1.262	Clustering
	1.822			1.84	Clustering
	1.303			1.848	Clustering
	1.529			1.276	Clustering
	1.069			1.516	Clustering
	1.93			0.907	Clustering
	0.972			1.188	Clustering
	0.934			3.217	Clustering
	0.975		2	1.581	Single
	0.828			1.823	Single
	0.899			0.952	Single
	1.437			1.809	Single
	1.098		4	1.77	Single
	2.531			1.913	Single
	1.394			1.618	Single
	1.472			1.209	Single
	2.337			1.284	Single
	1.868			2	Single
	1.678			2.363	Single
	1.308			1.24	Single
	1.71			3.263	Single
	1.817			2.032	Single
	1.635			1.193	Single
	1.19			1.508	Single
	1.318			1.867	Single
	2.305			2.395	Single
	1.595			1.144	Single
	2.064			1.034	Single
	1.427			2.776	Single
	1.707			2.705	Single
	3.26			1.132	Single
	2.559		6	1.626	Single
	1.577			1.412	Single
	1.113			2.262	Single
	1.532			2.181	Single
	1.093			2.047	Single
	1.295			1.035	Single
	2.594			1.01	Single
	1.713			1.718	Single
	2.26			1.458	Single
	0.896			1.731	Single
	0.807			5.265	Single
	1.287			2.233	Single
	0.726			1.869	Single
	0.955			2.637	Single
	1.149		8	2.402	Single
	1.287			1.48	Single
	1.123			1.529	Single
	0.69			1.069	Single
	0.896			0.899	Single
	0.934			1.437	Single
	0.785			1.098	Single
	0.385			2.337	Single
	1.371			1.868	Single
	1.216			1.678	Single
	0.935			1.308	Single
	1.198			3.26	Single
	0.762			0.934	Single
10	2.361			0.785	Single
	1.894			0.385	Single
	1.53		10	2.361	Single
	1.886			1.894	Single
	1.827			1.53	Single
	1.568			1.886	Single
	1.363			2.903	Single
	0.839			1.886	Single
	1.107			1.29	Single
	1.713			1.653	Single
	1.563			1.193	Single
	1.564			2.465	Single
	2.903			1.155	Single
	1.886			1.023	Single
	1.29		12	2.26	Single
	1.653			5.319	Single
	3.475			2.129	Single
	1.34			2.286	Single
	1.193			7.734	Single
	2.798			1.388	Single
	2.08			0.701	Single
	2.463
	2.045
	5.975
	1.195
	2.465
	3.099
	1.692
	3.021
	1.155
	0.968
	1.443
	1.023
	1.797
	1.055
	0.745
	0.995
	1.106
12	2.26
	5.319
	2.39
	0.957
	1.305
	2.129
	2.286
	1.291
	2.906
	7.734
	1.388
	2.202
	4.35
	5.444
	1.101
	3.788
	0.701
	1.84
	1.262
	1.84
	1.848
	1.276
	1.516
	0.907
	1.188
	3.217

## Sheet: Figure 7c
	GALNT6 FRAP
	Cluster									Single
		221209 2-2	221209 3-1	221209 3-2	230113 2-2	230217 1-2	average	sd			221209 2-2	221209 3-1	221209 3-2	230113 2-2	230217 1-2	average	sd
	-1	0.7773	0.987076	1.01079	0.930194	1.09856	0.960784	0.119138		-1	1.00397	0.807041	0.914551	1.15327	1.2466	1.02509	0.177277
	0	0.0305594	0.0404517	0.0281068	0.045936	0.0885939	0.0467296	0.0244997		0	0.017656	0.0136811	0.0173517	0.00817822	0.00605232	0.0125839	0.00528519
	1	0.0873072	0.0577719	0.0887067	0.260831	0.119945	0.122912	0.080174		1	0.026025	0.0267182	0.0725346	0.0602084	0.0164765	0.0403926	0.0244498
	2	0.113046	0.0638049	0.0890886	0.479883	0.119838	0.173132	0.172889		2	0.0570872	0.022661	0.0874937	0.117575	0.0592346	0.0688103	0.035658
	3	0.177065	0.076086	0.104612	0.385171	0.118864	0.17236	0.12453		3	0.0563179	0.0257892	0.0889257	0.131716	0.0483547	0.0702207	0.0411615
	4	0.199563	0.0736103	0.123431	0.516877	0.0773552	0.198167	0.185252		4	0.0642028	0.0265577	0.119174	0.112914	0.0526657	0.0751029	0.0398461
	5	0.209451	0.0871287	0.106455	0.376522	0.0984639	0.175604	0.12255		5	0.070474	0.0295309	0.101947	0.0684384	0.0784433	0.0697667	0.0261345
	6	0.140651	0.0801808	0.127508	0.359694	0.1126	0.164127	0.111625		6	0.0785319	0.0389039	0.115707	0.0658062	0.0765611	0.0751019	0.0276557
	7	0.229171	0.085485	0.139791	0.312797	0.115272	0.176503	0.0931817		7	0.0614381	0.0410236	0.1256	0.077567	0.104708	0.0820673	0.0336826
	8	0.157555	0.0826097	0.11479	0.35573	0.0975822	0.161654	0.112062		8	0.0752749	0.0407977	0.110936	0.126832	0.105165	0.0918011	0.0340821
	9	0.183508	0.0942011	0.155449	0.349974	0.176464	0.191919	0.0950916		9	0.0898508	0.0514373	0.113966	0.0888927	0.154221	0.0996735	0.0378125
	10	0.192104	0.0909017	0.229898	0.463544	0.123629	0.220015	0.146751		10	0.099831	0.0462769	0.128646	0.0933426	0.102407	0.0941007	0.0299286
	11	0.181417	0.104198	0.177519	0.388635	0.228454	0.216045	0.106224		11	0.116684	0.0650026	0.161807	0.0813781	0.115575	0.108089	0.0373678
	12	0.219733	0.11207	0.211043	0.355399	0.193781	0.218405	0.0876595		12	0.149402	0.0461641	0.215216	0.0874978	0.113946	0.122445	0.0641201
	13	0.191413	0.121273	0.176768	0.448848	0.218839	0.231428	0.126642		13	0.169025	0.0557682	0.160356	0.122536	0.109486	0.123434	0.0453206
	14	0.187377	0.140843	0.27847	0.445711	0.228434	0.256167	0.1175		14	0.180102	0.0507696	0.186185	0.21749	0.0660878	0.140127	0.0761099
	15	0.219889	0.138851	0.341643	0.556066	0.332171	0.317724	0.157444		15	0.219747	0.0581564	0.232232	0.173776	0.247145	0.186211	0.0766618
	16	0.230152	0.121989	0.323551	0.596569	0.34093	0.322638	0.176201		16	0.229882	0.0596609	0.223868	0.21846	0.24546	0.195466	0.076587
	17	0.207208	0.177185	0.310585	0.519737	0.345955	0.312134	0.135523		17	0.23772	0.0706654	0.203477	0.201305	0.245286	0.191691	0.0704799
	18	0.23596	0.131273	0.269793	0.549981	0.330224	0.303446	0.155585		18	0.247253	0.0773749	0.246106	0.326023	0.29553	0.238457	0.0961879
	19	0.26092	0.141226	0.383706	0.58295	0.360653	0.345891	0.163518		19	0.289342	0.0690994	0.284765	0.108844	0.333587	0.217128	0.119363
	20	0.306031	0.140213	0.395255	0.511968	0.415718	0.353837	0.140063		20	0.291978	0.0756889	0.342572	0.270609	0.416357	0.279441	0.126966
	21	0.276598	0.144846	0.327262	0.550501	0.45184	0.350209	0.156975		21	0.270561	0.0618806	0.305584	0.315797	0.32036	0.254836	0.109618
	22	0.256963	0.12224	0.334831	0.423801	0.334904	0.294548	0.112983		22	0.294872	0.0714328	0.309319	0.466196	0.237189	0.275802	0.142298
	23	0.310771	0.133537	0.279012	0.502854	0.411181	0.327471	0.139646		23	0.322674	0.0740803	0.254209	0.362447	0.301119	0.262906	0.112552
	24	0.294428	0.132855	0.370431	0.507214	0.447737	0.350533	0.145709		24	0.337211	0.0915777	0.303008	0.282139	0.242506	0.251288	0.095648
	25	0.370847	0.160633	0.348702	0.556494	0.480678	0.383471	0.150342		25	0.369379	0.104495	0.278405	0.493667	0.441062	0.337402	0.153226
	26	0.335808	0.163853	0.304013	0.449524	0.482303	0.3471	0.126821		26	0.328305	0.115125	0.404912	0.466277	0.450386	0.353001	0.143357
	27	0.412368	0.154485	0.315321	0.640717	0.444223	0.393423	0.178385		27	0.412176	0.110611	0.283715	0.44715	0.505187	0.351768	0.157379
	28	0.421107	0.123685	0.320878	0.705179	0.437499	0.40167	0.210703		28	0.373039	0.140547	0.300777	0.386784	0.501494	0.340528	0.132928

## Sheet: Figure 7d
	XYLT2 FRAP
	Cluster									Single
		221116 4-3	221122 2-1	221122 2-2	221122 2-3	221122 3-2	average	sd			221116 4-3	221122 2-1	221122 2-2	221122 2-3	221122 3-2	average	sd
	-1	0.905712	1.07884	1.11089	1.117	1.01712	1.04591	0.0878146		-1	0.840552	1.0561	1.06202	1.05164	1.05142	1.01235	0.0961319
	0	0.00698044	0.00317739	0.00692648	0.020443	0.0238492	0.0122753	0.00922069		0	0.00196822	0.000459708	0	0.00803564	0	0.00209271	0.00341905
	1	0.0844404	0.00506187	0.00275863	0.13004	0.14983	0.0744262	0.068605		1	0.017619	0.00670356	5.6879e-05	0.0271694	0.164059	0.0431216	0.0683951
	2	0.188517	0.0638371	0.00630046	0.147707	0.320548	0.145382	0.120978		2	0.0209611	0.0197582	0.00241044	0.00132148	0.0109515	0.0110806	0.00926492
	3	0.160904	0.0360096	0.094303	0.183093	0.48161	0.191184	0.172333		3	0.0129229	0.00477897	0	6.62691e-05	0.00121866	0.00379737	0.00545963
	4	0.200811	0.17807	0.080337	0.409215	0.880494	0.349786	0.319947		4	0.071318	3.85907e-05	0.000690199	0.000956949	0.00104372	0.0148095	0.0315917
	5	0.241679	0.0673802	0.0585599	0.328529	0.429183	0.225066	0.162199		5	0.019122	0.00724629	0.00301521	0.000119284	0.0219916	0.0102989	0.00975399
	6	0.247935	0.126522	0.0740725	0.379943	0.513477	0.26839	0.180842		6	0.0546215	0.00225963	0.00713693	0.00218258	0.000968636	0.0134339	0.0231458
	7	0.337183	0.113755	0.113957	0.311604	0.363434	0.247987	0.123808		7	0.110469	0.00557694	0.0094434	0.0381224	0.00267702	0.0332579	0.0454253
	8	0.321441	0.0838452	0.155732	0.56835	1.1647	0.458813	0.436349		8	0.0295468	0.000459379	0.0202859	0	0.0714039	0.0243392	0.0292458
	9	0.334961	0.289613	0.1556	0.329914	0.915531	0.405124	0.294406		9	0.0342173	0.00119497	0.00346801	0.00146028	0.174829	0.0430339	0.0749867
	10	0.34841	0.194287	0.163811	0.514041	0.60344	0.364798	0.192978		10	0.0350345	0.00671077	0.0137752	0.000968337	0.105659	0.0324296	0.0429202
	11	0.805282	0.262085	0.170102	0.391972	0.751737	0.476236	0.287598		11	0.100436	0.0191984	0.0205071	0	0.0137767	0.0307837	0.039775
	12	0.584006	0.172027	0.244636	0.352612	1.30105	0.530866	0.457842		12	0.0886228	0.0154136	0.0425354	0.0249607	0.019377	0.0381819	0.0300419
	13	0.473201	0.282544	0.185408	0.603563	0.961631	0.501269	0.304464		13	0.155983	0.0190055	0.0173159	0.0572773	0.00950687	0.0518177	0.0611093
	14	0.640916	0.119628	0.203313	0.491667	0.722205	0.435546	0.265159		14	0.0450067	0.017051	0.0463438	0.00281375	0.0295211	0.0281473	0.0185887
	15	0.798742	0.0949008	0.0439128	0.328596	0.275509	0.308332	0.29894		15	0.0826757	0.0491132	0.0314992	0.0172882	0.0262844	0.0413721	0.0258412
	16	0.711869	0.25414	0.231952	0.141533	1.29635	0.527169	0.483779		16	0.0534445	0.0111274	0.172254	0.0019719	0.03391	0.0545415	0.0687956
	17	0.754376	0.335922	0.0353809	0.28954	1.68406	0.619855	0.648451		17	0.0247304	0.0310655	0.0611365	0.00141022	0.148063	0.0532811	0.0571065
	18	0.978529	0.197164	0.46986	0.142227	0.784619	0.51448	0.363857		18	0.0374813	0.0536609	0.149727	0.00890694	0.098467	0.0696486	0.0552786
	19	0.812519	0.406376	0.333621	0.426667	1.47924	0.691684	0.478196		19	0.0470935	0.0607441	0.0932217	0.09031	0.962756	0.250825	0.398462
	20	0.96038	0.0958798	0.212731	0.396996	1.35379	0.603956	0.534632		20	0.174721	0.110496	0.122627	0.196126	0.137074	0.148209	0.0360541
	21	0.803839	0.657786	0.141017	0.434457	0.765856	0.560591	0.275092		21	0.0196936	0.053603	0.103186	0.0833031	0.125192	0.0769957	0.0414711
	22	0.480449	0.333456	0.174304	0.429867	1.47729	0.579074	0.515499		22	0.0180848	0.0950419	0.0923348	0.140298	0.20186	0.109524	0.0677112
	23	0.526612	0.704406	0.143973	0.224358	1.07298	0.534466	0.376693		23	0.0927761	0.107349	0.103282	0	0.0266291	0.0660072	0.0493019
	24	0.413837	0.89414	0.241504	0.278239	1.07585	0.580714	0.380065		24	0.0341112	0.0204891	0.0720292	0.00323945	0.361206	0.098215	0.149182
	25	0.600714	0.337039	0.259364	0.174813	1.55213	0.584812	0.563774		25	0.00846991	0.0937731	0.0581721	0.0235364	0.130098	0.06281	0.050008
	26	0.618084	0.338643	0.102733	0.110477	0.832237	0.400435	0.320291		26	0.0149626	0.234841	0.0352188	0.00150957	0.350114	0.127329	0.156631
	27	0.388924	0.283798	0.0517568	0.106486	1.98037	0.562266	0.8042		27	0.00129341	0.128137	0.0819595	0.0210702	0.306849	0.107862	0.122032
	28	0.800885	0.307089	0.0474337	0.379245	1.75765	0.65846	0.67143		28	0.0514245	0.13491	0.0712374	0.036117	0.928632	0.244464	0.384307

## Sheet: Figure 8b
	length of the Golgi (composed of more than 3 units)	Number of Golgi units						STDEV.P	average
2	6.531	6	a	shLuciferase			a	3.04703	7.50296
	4.6	3	a	shLuciferase			b	0.96158	3.50106
	11.451	8	a	shLuciferase			c	3.92826	6.50613
	8.222	6	a	shLuciferase
	5.618	5	a	shLuciferase
	15.224	11	a	shLuciferase
4	5.89	6	a	shLuciferase
	9.386	6	a	shLuciferase
	12.202	8	a	shLuciferase
6	4.279	3	a	shLuciferase
	4.806	3	a	shLuciferase
	5.456	3	a	shLuciferase
	3.689	3	a	shLuciferase
	10.112	4	a	shLuciferase
	5.176	3	a	shLuciferase
8	4.811	3	a	shLuciferase
	10.225	7	a	shLuciferase
	4.798	4	a	shLuciferase
10	6.219	3	a	shLuciferase
	6.606	3	a	shLuciferase
	6.777	3	a	shLuciferase
	5.891	3	a	shLuciferase
12	6.468	4	a	shLuciferase
	9.998	5	a	shLuciferase
	13.139	4	a	shLuciferase
14	5.419	3	b	shGiantin
	4.646	4	b	shGiantin
16	3.963	3	b	shGiantin
	3.316	3	b	shGiantin
	2.534	3	b	shGiantin
18	3.416	6	b	shGiantin
	1.752	3	b	shGiantin
20	2.943	3	b	shGiantin
22	3.273	3	b	shGiantin
	3.851	3	b	shGiantin
	5.009	4	b	shGiantin
	2.421	3	b	shGiantin
	3.546	3	b	shGiantin
24	3.003	3	b	shGiantin
	4.292	3	b	shGiantin
26	2.633	3	b	shGiantin
40	6.107	5	c	shGiantin + mNeon Giantin
	5.258	4	c	shGiantin + mNeon Giantin
42	12.226	7	c	shGiantin + mNeon Giantin
	4.223	4	c	shGiantin + mNeon Giantin
	2.97	3	c	shGiantin + mNeon Giantin
	3.189	3	c	shGiantin + mNeon Giantin
	5.206	6	c	shGiantin + mNeon Giantin
	8.931	7	c	shGiantin + mNeon Giantin
	5.696	6	c	shGiantin + mNeon Giantin
44	15.522	14	c	shGiantin + mNeon Giantin
	5.522	6	c	shGiantin + mNeon Giantin
	15.321	11	c	shGiantin + mNeon Giantin
	4.88	3	c	shGiantin + mNeon Giantin
	5.392	4	c	shGiantin + mNeon Giantin
	4.426	7	c	shGiantin + mNeon Giantin
	2.687	3	c	shGiantin + mNeon Giantin
46	15.539	12	c	shGiantin + mNeon Giantin
	5.001	5	c	shGiantin + mNeon Giantin
	5.403	4	c	shGiantin + mNeon Giantin
	4.271	4	c	shGiantin + mNeon Giantin
	3.447	3	c	shGiantin + mNeon Giantin
	5.721	5	c	shGiantin + mNeon Giantin
	7.761	3	c	shGiantin + mNeon Giantin
	2.916	3	c	shGiantin + mNeon Giantin
48	16.155	14	c	shGiantin + mNeon Giantin
	9.191	10	c	shGiantin + mNeon Giantin
	11.808	13	c	shGiantin + mNeon Giantin
	6.431	8	c	shGiantin + mNeon Giantin
	5.548	7	c	shGiantin + mNeon Giantin
	4.272	3	c	shGiantin + mNeon Giantin
	5.125	6	c	shGiantin + mNeon Giantin
	2.399	3	c	shGiantin + mNeon Giantin
	2.813	4	c	shGiantin + mNeon Giantin
	3.214	3	c	shGiantin + mNeon Giantin
	3.262	3	c	shGiantin + mNeon Giantin
	5.289	7	c	shGiantin + mNeon Giantin
	8.114	12	c	shGiantin + mNeon Giantin
	4.318	5	c	shGiantin + mNeon Giantin
50	4.178	4	c	shGiantin + mNeon Giantin
	10.892	9	c	shGiantin + mNeon Giantin
	4.104	5	c	shGiantin + mNeon Giantin
	5.886	4	c	shGiantin + mNeon Giantin
	17.269	12	c	shGiantin + mNeon Giantin
	12.858	13	c	shGiantin + mNeon Giantin
	8.631	8	c	shGiantin + mNeon Giantin
	15.323	11	c	shGiantin + mNeon Giantin
52	8.665	7	c	shGiantin + mNeon Giantin
	11.526	15	c	shGiantin + mNeon Giantin
	4.494	3	c	shGiantin + mNeon Giantin
	2.565	3	c	shGiantin + mNeon Giantin
	4.153	3	c	shGiantin + mNeon Giantin
	4.199	5	c	shGiantin + mNeon Giantin
	9.549	6	c	shGiantin + mNeon Giantin
	4.98	3	c	shGiantin + mNeon Giantin
	3.953	4	c	shGiantin + mNeon Giantin
	3.29	3	c	shGiantin + mNeon Giantin
56	3.447	4	c	shGiantin + mNeon Giantin
	3.915	3	c	shGiantin + mNeon Giantin
	4.907	3	c	shGiantin + mNeon Giantin
	2.666	3	c	shGiantin + mNeon Giantin
	3.726	3	c	shGiantin + mNeon Giantin
	4.485	3	c	shGiantin + mNeon Giantin
	4.671	3	c	shGiantin + mNeon Giantin

[truncated: 19 more sheets: Figure 8d, Figure 8e, Supplementary Fig. 1d, Supplementary Fig. 3b, Supplementary Fig. 4b, Supplementary Fig. 4g, Supplementary Fig. 5b (Caco2), Supplementary Fig.5b (HeLa), Supplementary Fig. 6b, Supplementary Fig. 7a, Supplementary Fig. 7b, Supplementary Fig. 7c, Supplementary Fig. 9b, Supplementary Fig. 9c, Supplementary Fig. 10a, Supplementary Fig. 10b, Supplementary Fig. 10c, Supplementary Fig. 10d, Supplementary Fig. 10e]
